# Supplementary material for: UNRES-GPU for physics-based coarse-grained simulations of protein systems at biological time- and size-scales
Source: Bioinformatics. 2023 Jun 20;39(6):btad391. doi: 10.1093/bioinformatics/btad391 (PMC10307937; doi:10.1093/bioinformatics/btad391)
Supplement: btad391_Supplementary_Data [file btad391_supplementary_data.zip]

Archive with 2 entries (2 files):
- supplementary_file.pdf
- supplementary-material-src-final-clean.zip
